# Supplementary material for: Rationally designed microbial communities in agri-food production systems: from research to market
Source: ISME Commun. 2025 Jul 23;5(1):ycaf121. doi: 10.1093/ismeco/ycaf121 (PMC12376040; doi:10.1093/ismeco/ycaf121)
Supplement: supplemental_data_plant_ycaf121 [file supplemental_data_plant_ycaf121.zip]

Archive with 1 entries (1 files):
- supplemental_data_plant_ycaf121.csv
