# Supplementary material for: Rationally designed microbial communities in agri-food production systems: from research to market
Source: ISME Commun. 2025 Jul 23;5(1):ycaf121. doi: 10.1093/ismeco/ycaf121 (PMC12376040; doi:10.1093/ismeco/ycaf121)
Supplement: supplemental_data_plant_ycaf121 [file supplemental_data_plant_ycaf121.zip › supplemental_data_plant_ycaf121.csv]

plant_nr	Tafel_nr	Treatment	nr_isolates	treatment_number	Bacterial_isolates	lengthT1	lengthT2
15	1	no bacteria	0	1	1a_no_bacteria	3.3	12
32	1	no bacteria	0	1	1a_no_bacteria	2	9.2
88	1	no bacteria	0	1	1a_no_bacteria	1.9	8.8
93	2	no bacteria	0	1	1a_no_bacteria	3.1	12.3
94	2	no bacteria	0	1	1a_no_bacteria	3	11.2
99	2	no bacteria	0	1	1a_no_bacteria	2.5	8.6
191	3	no bacteria	0	1	1a_no_bacteria	2.9	12.3
234	3	no bacteria	0	1	1a_no_bacteria	3.3	13.7
244	3	no bacteria	0	1	1a_no_bacteria	2.4	10.1
248	3	no bacteria	0	1	1a_no_bacteria	1.8	9.9
26	1	1-species	1	2	4.4.1	4.1	13.8
38	1	1-species	1	2	4.4.1	3.2	13
54	1	1-species	1	2	4.4.1	2.5	10.7
173	2	1-species	1	2	4.4.1	3	13
236	3	1-species	1	2	4.4.1	3.6	14.9
239	3	1-species	1	2	4.4.1	2	10
265	3	1-species	1	2	4.4.1	3.9	14.7
45	1	1-species	1	3	E353	3.2	12.8
56	1	1-species	1	3	E353	1.5	9.8
62	1	1-species	1	3	E353	2.1	11.4
95	2	1-species	1	3	E353	3.8	13.9
146	2	1-species	1	3	E353	1.9	9
184	3	1-species	1	3	E353	3.2	11.4
222	3	1-species	1	3	E353	2.9	10.2
30	1	1-species	1	4	T114	2.1	11.5
55	1	1-species	1	4	T114	2.3	9.8
101	2	1-species	1	4	T114	2.7	13
149	2	1-species	1	4	T114	2.9	11.1
167	2	1-species	1	4	T114	3.2	13.8
190	3	1-species	1	4	T114	2	9.3
253	3	1-species	1	4	T114	3.4	13.2
9	1	1-species	1	5	EndoT70	3.3	15.4
77	1	1-species	1	5	EndoT70	2.7	11.2
105	2	1-species	1	5	EndoT70	3.2	13.2
127	2	1-species	1	5	EndoT70	2.9	13
140	2	1-species	1	5	EndoT70	3.8	14.8
219	3	1-species	1	5	EndoT70	4.5	14.6
249	3	1-species	1	5	EndoT70	3.9	15.3
71	1	1-species	1	6	EndoT52	2	8.3
75	1	1-species	1	6	EndoT52	4.3	15.5
81	1	1-species	1	6	EndoT52	3	11.1
137	2	1-species	1	6	EndoT52	4.4	13.6
192	3	1-species	1	6	EndoT52	3.3	12
218	3	1-species	1	6	EndoT52	3.5	12.1
242	3	1-species	1	6	EndoT52	3.5	14.6
14	1	2-species	2	7	4.4.1_E353	1.3	7.1
21	1	2-species	2	7	4.4.1_E353	3.8	14.3
63	1	2-species	2	7	4.4.1_E353	2.1	12.7
143	2	2-species	2	7	4.4.1_E353	1.9	8.9
159	2	2-species	2	7	4.4.1_E353	2.4	9.5
243	3	2-species	2	7	4.4.1_E353	4.1	14.3
247	3	2-species	2	7	4.4.1_E353	3.3	14
2	1	2-species	2	8	4.4.1_T114	1.9	9
57	1	2-species	2	8	4.4.1_T114	3	12.9
109	2	2-species	2	8	4.4.1_T114	2.4	11.7
119	2	2-species	2	8	4.4.1_T114	1.5	11
131	2	2-species	2	8	4.4.1_T114	2	10.7
195	3	2-species	2	8	4.4.1_T114	2.8	11.7
214	3	2-species	2	8	4.4.1_T114	3.2	13.7
37	1	2-species	2	9	E353_T114	3.8	16
49	1	2-species	2	9	E353_T114	3.5	13.6
136	2	2-species	2	9	E353_T114	4	14.3
157	2	2-species	2	9	E353_T114	3.8	14.6
158	2	2-species	2	9	E353_T114	3.8	14.1
207	3	2-species	2	9	E353_T114	1.8	10.6
213	3	2-species	2	9	E353_T114	2.4	9.4
4	1	2-species	2	10	4.4.1_EndoT70	2.5	11.5
52	1	2-species	2	10	4.4.1_EndoT70	2.4	11.9
97	2	2-species	2	10	4.4.1_EndoT70	4.3	14
121	2	2-species	2	10	4.4.1_EndoT70	3	13.3
199	3	2-species	2	10	4.4.1_EndoT70	2.3	9.9
211	3	2-species	2	10	4.4.1_EndoT70	3.7	15.3
266	3	2-species	2	10	4.4.1_EndoT70	3.5	14.5
36	1	2-species	2	11	E353_EndoT70	2.4	10.4
58	1	2-species	2	11	E353_EndoT70	3.1	14.6
126	2	2-species	2	11	E353_EndoT70	3	12.4
160	2	2-species	2	11	E353_EndoT70	2.8	12.4
227	3	2-species	2	11	E353_EndoT70	1.4	8.3
251	3	2-species	2	11	E353_EndoT70	2.4	10.7
254	3	2-species	2	11	E353_EndoT70	2.3	11.3
35	1	2-species	2	12	T114_EndoT70	2.2	11
84	1	2-species	2	12	T114_EndoT70	2.3	8.6
114	2	2-species	2	12	T114_EndoT70	4.1	14.1
161	2	2-species	2	12	T114_EndoT70	3.3	12.7
169	2	2-species	2	12	T114_EndoT70	3.3	12.5
240	3	2-species	2	12	T114_EndoT70	2.4	12.5
260	3	2-species	2	12	T114_EndoT70	3.3	14.2
11	1	2-species	2	13	4.4.1_EndoT52	2.9	11.8
18	1	2-species	2	13	4.4.1_EndoT52	3.4	11.8
53	1	2-species	2	13	4.4.1_EndoT52	3.5	14.6
106	2	2-species	2	13	4.4.1_EndoT52	3.3	9.8
150	2	2-species	2	13	4.4.1_EndoT52	2.5	7.2
230	3	2-species	2	13	4.4.1_EndoT52	3.3	13.4
237	3	2-species	2	13	4.4.1_EndoT52	3.8	13.1
5	1	2-species	2	14	E353_EndoT52	1.9	8.8
60	1	2-species	2	14	E353_EndoT52	3.4	12.8
96	2	2-species	2	14	E353_EndoT52	4.4	14.9
102	2	2-species	2	14	E353_EndoT52	3.9	14.3
172	2	2-species	2	14	E353_EndoT52	2.4	10.1
233	3	2-species	2	14	E353_EndoT52	3.8	14.2
259	3	2-species	2	14	E353_EndoT52	3.5	13.7
72	1	2-species	2	15	T114_EndoT52	3.2	12.5
86	1	2-species	2	15	T114_EndoT52	3.8	14.7
120	2	2-species	2	15	T114_EndoT52	3.8	14.9
152	2	2-species	2	15	T114_EndoT52	1.3	8.1
205	3	2-species	2	15	T114_EndoT52	2.9	12.1
215	3	2-species	2	15	T114_EndoT52	2.7	13
264	3	2-species	2	15	T114_EndoT52	3.4	13.7
82	1	2-species	2	16	EndoT70_EndoT52	3.4	13.9
85	1	2-species	2	16	EndoT70_EndoT52	2.4	11.4
87	1	2-species	2	16	EndoT70_EndoT52	3.8	13.3
166	2	2-species	2	16	EndoT70_EndoT52	3.4	14
176	2	2-species	2	16	EndoT70_EndoT52	1.7	9
186	3	2-species	2	16	EndoT70_EndoT52	3.5	13.3
268	3	2-species	2	16	EndoT70_EndoT52	3.4	13.5
39	1	3-species	3	17	4.4.1_E353_T114	2.1	13.1
67	1	3-species	3	17	4.4.1_E353_T114	3.3	13
113	2	3-species	3	17	4.4.1_E353_T114	2.5	11.9
123	2	3-species	3	17	4.4.1_E353_T114	2	9.1
155	2	3-species	3	17	4.4.1_E353_T114	1.7	9.2
238	3	3-species	3	17	4.4.1_E353_T114	3	12.4
267	3	3-species	3	17	4.4.1_E353_T114	3.2	12.8
24	1	3-species	3	18	4.4.1_E353_EndoT70	1.5	8.6
66	1	3-species	3	18	4.4.1_E353_EndoT70	2.4	11.2
92	2	3-species	3	18	4.4.1_E353_EndoT70	4.4	16
124	2	3-species	3	18	4.4.1_E353_EndoT70	3	12.5
204	3	3-species	3	18	4.4.1_E353_EndoT70	3.8	15.3
256	3	3-species	3	18	4.4.1_E353_EndoT70	4	14.7
261	3	3-species	3	18	4.4.1_E353_EndoT70	4	15
6	1	3-species	3	19	4.4.1_T114_EndoT70	1.6	9.6
19	1	3-species	3	19	4.4.1_T114_EndoT70	2.9	12.1
44	1	3-species	3	19	4.4.1_T114_EndoT70	2.9	12.6
107	2	3-species	3	19	4.4.1_T114_EndoT70	2.3	10
108	2	3-species	3	19	4.4.1_T114_EndoT70	1.8	8.3
201	3	3-species	3	19	4.4.1_T114_EndoT70	2	11.3
210	3	3-species	3	19	4.4.1_T114_EndoT70	2	10.5
64	1	3-species	3	20	E353_T114_EndoT70	2	12.3
73	1	3-species	3	20	E353_T114_EndoT70	3.2	12.5
91	2	3-species	3	20	E353_T114_EndoT70	2.1	10
153	2	3-species	3	20	E353_T114_EndoT70	2.5	12.1
163	2	3-species	3	20	E353_T114_EndoT70	2.2	10.1
188	3	3-species	3	20	E353_T114_EndoT70	2.7	11.9
245	3	3-species	3	20	E353_T114_EndoT70	1.1	8
28	1	3-species	3	21	4.4.1_E353_EndoT52	3	11.4
51	1	3-species	3	21	4.4.1_E353_EndoT52	3	13.7
122	2	3-species	3	21	4.4.1_E353_EndoT52	2.1	10.8
139	2	3-species	3	21	4.4.1_E353_EndoT52	3.4	13.7
194	3	3-species	3	21	4.4.1_E353_EndoT52	3.3	12.5
208	3	3-species	3	21	4.4.1_E353_EndoT52	3.3	13.5
226	3	3-species	3	21	4.4.1_E353_EndoT52	2	10.1
10	1	3-species	3	22	4.4.1_T114_EndoT52	1.2	6.5
22	1	3-species	3	22	4.4.1_T114_EndoT52	4	13.2
79	1	3-species	3	22	4.4.1_T114_EndoT52	2.1	10.5
165	2	3-species	3	22	4.4.1_T114_EndoT52	2.5	11.5
177	2	3-species	3	22	4.4.1_T114_EndoT52	2.5	9.6
185	3	3-species	3	22	4.4.1_T114_EndoT52	1.9	8.2
229	3	3-species	3	22	4.4.1_T114_EndoT52	2.2	10.3
27	1	3-species	3	23	4.4.1_T114_EndoT52	2.2	10.3
78	1	3-species	3	23	E353_T114_EndoT52	2.8	9.8
100	2	3-species	3	23	E353_T114_EndoT52	2.8	12.6
115	2	3-species	3	23	E353_T114_EndoT52	2.4	11.4
118	2	3-species	3	23	E353_T114_EndoT52	2	11.4
197	3	3-species	3	23	E353_T114_EndoT52	3.5	12.6
258	3	3-species	3	23	E353_T114_EndoT52	4.3	16.3
41	1	3-species	3	24	4.4.1_EndoT70_EndoT52	1.9	10.4
42	1	3-species	3	24	4.4.1_EndoT70_EndoT52	2.8	11.9
128	2	3-species	3	24	4.4.1_EndoT70_EndoT52	3.5	14.9
144	2	3-species	3	24	4.4.1_EndoT70_EndoT52	3.4	14.4
182	3	3-species	3	24	4.4.1_EndoT70_EndoT52	1.8	8.7
217	3	3-species	3	24	4.4.1_EndoT70_EndoT52	2.8	12.9
263	3	3-species	3	24	4.4.1_EndoT70_EndoT52	2.5	11.5
8	1	3-species	3	25	E353_EndoT70_EndoT52	2.2	10.2
80	1	3-species	3	25	E353_EndoT70_EndoT52	2.3	10.9
89	1	3-species	3	25	E353_EndoT70_EndoT52	3.8	12.2
129	2	3-species	3	25	E353_EndoT70_EndoT52	3.9	13.5
147	2	3-species	3	25	E353_EndoT70_EndoT52	4.1	14.7
250	3	3-species	3	25	E353_EndoT70_EndoT52	2.5	10.7
252	3	3-species	3	25	E353_EndoT70_EndoT52	2.4	9.4
13	1	3-species	3	26	T114_EndoT70_EndoT52	2.9	11.6
31	1	3-species	3	26	T114_EndoT70_EndoT52	3.3	14.2
103	2	3-species	3	26	T114_EndoT70_EndoT52	3.8	13.4
145	2	3-species	3	26	T114_EndoT70_EndoT52	1.3	8.9
178	2	3-species	3	26	T114_EndoT70_EndoT52	4.1	13.7
209	3	3-species	3	26	T114_EndoT70_EndoT52	3.3	13.6
241	3	3-species	3	26	T114_EndoT70_EndoT52	3.9	15.1
1	1	4-species	4	27	4.4.1_E353_T114_EndoT70	3	12.4
83	1	4-species	4	27	4.4.1_E353_T114_EndoT70	2.3	11.7
132	2	4-species	4	27	4.4.1_E353_T114_EndoT70	1.5	8
174	2	4-species	4	27	4.4.1_E353_T114_EndoT70	1.6	9
180	3	4-species	4	27	4.4.1_E353_T114_EndoT70	2.1	11.1
225	3	4-species	4	27	4.4.1_E353_T114_EndoT70	3.5	13.5
232	3	4-species	4	27	4.4.1_E353_T114_EndoT70	1	6.5
7	1	4-species	4	28	4.4.1_E353_T114_EndoT52	2.4	10
25	1	4-species	4	28	4.4.1_E353_T114_EndoT52	4	14.1
48	1	4-species	4	28	4.4.1_E353_T114_EndoT52	3.6	14.9
98	2	4-species	4	28	4.4.1_E353_T114_EndoT52	1.6	7.2
104	2	4-species	4	28	4.4.1_E353_T114_EndoT52	2.9	12.4
181	3	4-species	4	28	4.4.1_E353_T114_EndoT52	3.4	12.5
183	3	4-species	4	28	4.4.1_E353_T114_EndoT52	4.5	14.4
17	1	4-species	4	29	4.4.1_E353_EndoT70_EndoT52	2.5	12.5
34	1	4-species	4	29	4.4.1_E353_EndoT70_EndoT52	2.2	10
117	2	4-species	4	29	4.4.1_E353_EndoT70_EndoT52	2	10
125	2	4-species	4	29	4.4.1_E353_EndoT70_EndoT52	3.5	15.3
170	2	4-species	4	29	4.4.1_E353_EndoT70_EndoT52	2.6	11
224	3	4-species	4	29	4.4.1_E353_EndoT70_EndoT52	3.5	12.7
255	3	4-species	4	29	4.4.1_E353_EndoT70_EndoT52	3.7	15.2
3	1	4-species	4	30	4.4.1_T114_EndoT70_EndoT52	2.6	11.2
50	1	4-species	4	30	4.4.1_T114_EndoT70_EndoT52	3.8	13.8
138	2	4-species	4	30	4.4.1_T114_EndoT70_EndoT52	1.1	5.8
168	2	4-species	4	30	4.4.1_T114_EndoT70_EndoT52	1.7	7.3
223	3	4-species	4	30	4.4.1_T114_EndoT70_EndoT52	3.1	12.1
246	3	4-species	4	30	4.4.1_T114_EndoT70_EndoT52	1.9	9
257	3	4-species	4	30	4.4.1_T114_EndoT70_EndoT52	1.6	8.3
65	1	4-species	4	31	E353_T114_EndoT70_EndoT52	2.9	12.9
69	1	4-species	4	31	E353_T114_EndoT70_EndoT52	4.2	14.5
76	1	4-species	4	31	E353_T114_EndoT70_EndoT52	1.8	8.3
141	2	4-species	4	31	E353_T114_EndoT70_EndoT52	2.7	11.8
179	2	4-species	4	31	E353_T114_EndoT70_EndoT52	2.1	9.1
189	3	4-species	4	31	E353_T114_EndoT70_EndoT52	1.2	7.9
203	3	4-species	4	31	E353_T114_EndoT70_EndoT52	2.7	11.6
12	1	5-species conc 1	5	32	4.4.1_E353_T114_EndoT70_EndoT52_C1	2.9	12.3
16	1	5-species conc 1	5	32	4.4.1_E353_T114_EndoT70_EndoT52_C1	3.2	12.2
134	2	5-species conc 1	5	32	4.4.1_E353_T114_EndoT70_EndoT52_C1	2.8	12
164	2	5-species conc 1	5	32	4.4.1_E353_T114_EndoT70_EndoT52_C1	2.7	11.1
175	2	5-species conc 1	5	32	4.4.1_E353_T114_EndoT70_EndoT52_C1	4.5	15.7
212	3	5-species conc 1	5	32	4.4.1_E353_T114_EndoT70_EndoT52_C1	3	11.2
231	3	5-species conc 1	5	32	4.4.1_E353_T114_EndoT70_EndoT52_C1	3.3	11.6
59	1	5-species conc 2	5	33	4.4.1_E353_T114_EndoT70_EndoT52_C2	2	12.9
74	1	5-species conc 2	5	33	4.4.1_E353_T114_EndoT70_EndoT52_C2	2.3	8.9
148	2	5-species conc 2	5	33	4.4.1_E353_T114_EndoT70_EndoT52_C2	3.2	14.8
156	2	5-species conc 2	5	33	4.4.1_E353_T114_EndoT70_EndoT52_C2	1.4	6.7
198	3	5-species conc 2	5	33	4.4.1_E353_T114_EndoT70_EndoT52_C2	1.4	6.1
216	3	5-species conc 2	5	33	4.4.1_E353_T114_EndoT70_EndoT52_C2	3.4	13.1
228	3	5-species conc 2	5	33	4.4.1_E353_T114_EndoT70_EndoT52_C2	2.2	12
61	1	5-species conc 3	5	34	4.4.1_E353_T114_EndoT70_EndoT52_C3	3	12.5
70	1	5-species conc 3	5	34	4.4.1_E353_T114_EndoT70_EndoT52_C3	0.9	6.1
90	1	5-species conc 3	5	34	4.4.1_E353_T114_EndoT70_EndoT52_C3	3.5	12.7
130	2	5-species conc 3	5	34	4.4.1_E353_T114_EndoT70_EndoT52_C3	3.5	13.6
171	2	5-species conc 3	5	34	4.4.1_E353_T114_EndoT70_EndoT52_C3	1.4	5.9
187	3	5-species conc 3	5	34	4.4.1_E353_T114_EndoT70_EndoT52_C3	1.5	8
206	3	5-species conc 3	5	34	4.4.1_E353_T114_EndoT70_EndoT52_C3	3.7	14.8
20	1	10-species conc 1	7	35	all7	4	14.3
43	1	10-species conc 1	7	35	all7	2	11.8
116	2	10-species conc 1	7	35	all7	3.2	12.8
133	2	10-species conc 1	7	35	all7	2.8	10.3
154	2	10-species conc 1	7	35	all7	1.4	6.8
196	3	10-species conc 1	7	35	all7	2	9.8
220	3	10-species conc 1	7	35	all7	1.9	10.4
